# Supplementary material for: Data on charge-transfer interaction between 1-methyl-3-trifluoromethyl-2-pyrazoline-5-one with PA, CLA, TFQ, DDQ and TCNQ π-acceptors
Source: Data Brief. 2021 May 15;36:107137. doi: 10.1016/j.dib.2021.107137 (PMC8165401; doi:10.1016/j.dib.2021.107137)
Supplement: Supplementary file 1 [file mmc1.xlsx]

## Sheet: ورقة1
nm	donor	CLA	donor-CLA		nm	donor	TFQ	donor-TFQ		nm	donor	DDQ	donor-DDQ		nm	donor	TCNQ	donor-TCNQ
200	0.015	0.067	0.068		200	0.015	0.012	0		200	0.015	0.054	0.071		200	0.015	0.11	0.116
202	0.001	0.049	0.071		202	0.001	0	0		202	0.001	0.038	0.066		202	0.001	0.12	0.136
204	0.004	0.043	0.089		204	0.004	0.007	0.004		204	0.004	0.057	0.086		204	0.004	0.106	0.118
206	0.032	0.032	0.073		206	0.032	0.014	0.03		206	0.032	0.063	0.123		206	0.032	0.154	0.139
208	0.019	0.091	0.099		208	0.019	0.001	0.002		208	0.019	0.054	0.079		208	0.019	0.154	0.127
210	0.014	0.05	0.087		210	0.014	0.003	0.003		210	0.014	0.048	0.049		210	0.014	0.143	0.141
212	-0.002	0.04	0.092		212	-0.002	0.008	0.003		212	-0.002	0.039	0.066		212	-0.002	0.158	0.166
214	-0.004	0.031	0.09		214	-0.004	0.025	0.013		214	-0.004	0.029	0.083		214	-0.004	0.2	0.216
216	0.002	0.043	0.083		216	0.002	0	-0.006		216	0.002	0.035	0.084		216	0.002	0.177	0.166
218	-0.005	0.038	0.083		218	-0.005	0.008	0.005		218	-0.005	0.047	0.093		218	-0.005	0.185	0.195
220	0.007	0.046	0.087		220	0.007	0.006	0.011		220	0.007	0.049	0.112		220	0.007	0.192	0.208
222	0.001	0.04	0.075		222	0.001	0.036	0.009		222	0.001	0.049	0.124		222	0.001	0.176	0.181
224	0.031	0.043	0.107		224	0.031	0.003	0.019		224	0.031	0.055	0.139		224	0.031	0.212	0.224
226	0.004	0.054	0.087		226	0.004	0.025	0.003		226	0.004	0.038	0.098		226	0.004	0.197	0.219
228	0.007	0.078	0.125		228	0.007	0.001	0.005		228	0.007	0.068	0.09		228	0.007	0.212	0.231
230	0.02	0.061	0.101		230	0.02	0.004	0.008		230	0.02	0.051	0.115		230	0.02	0.229	0.204
232	0.027	0.054	0.095		232	0.027	0.008	0.006		232	0.027	0.065	0.11		232	0.027	0.242	0.245
234	0.04	0.048	0.109		234	0.04	0.009	0.007		234	0.04	0.07	0.123		234	0.04	0.242	0.248
236	0.009	0.046	0.077		236	0.009	0.004	0.004		236	0.009	0.038	0.063		236	0.009	0.217	0.256
238	-0.008	0.072	0.12		238	0	0.006	0.004		238	-0.008	0.023	0.096		238	-0.008	0.194	0.213
240	0.013	0.054	0.121		240	0.003	0.005	0.017		240	0.013	0.045	0.071		240	0.013	0.186	0.25
242	0.02	0.044	0.065		242	0.02	0.002	0.004		242	0.02	0.056	0.093		242	0.02	0.187	0.202
244	-0.012	0.061	0.124		244	0	0.01	0.027		244	-0.012	0.056	0.105		244	-0.012	0.183	0.213
246	0.013	0.062	0.12		246	0.003	0.005	0.009		246	0.013	0.057	0.097		246	0.013	0.2	0.239
248	0.018	0.07	0.147		248	0.018	0.04	0.009		248	0.018	0.043	0.117		248	0.018	0.202	0.227
250	-0.014	0.102	0.142		250	0	0.007	0.006		250	-0.014	0.049	0.105		250	-0.014	0.2	0.223
252	0.033	0.082	0.115		252	0.033	0.004	0.018		252	0.033	0.073	0.141		252	0.033	0.199	0.217
254	-0.014	0.097	0.136		254	0	0.004	0.009		254	-0.014	0.053	0.103		254	-0.014	0.201	0.231
256	-0.006	0.086	0.139		256	0	0.009	0.001		256	-0.006	0.036	0.047		256	-0.006	0.257	0.207
258	-0.001	0.041	0.106		258	0	0.009	0.003		258	-0.001	0.036	0.116		258	-0.001	0.205	0.275
260	0.047	0.113	0.121		260	0.047	0.009	0		260	0.047	0.059	0.154		260	0.047	0.205	0.255
262	-0.014	0.071	0.144		262	0	0.005	0.019		262	-0.014	0.033	0.178		262	-0.014	0.211	0.267
264	-0.009	0.106	0.145		264	0	0.009	0.002		264	-0.009	0.016	0.16		264	-0.009	0.209	0.278
266	-0.027	0.108	0.181		266	0	0.002	0.004		266	-0.027	0.04	0.106		266	-0.027	0.249	0.255
268	0.032	0.108	0.182		268	0.032	0.002	0.008		268	0.032	0.068	0.14		268	0.032	0.273	0.28
270	-0.016	0.072	0.145		270	0	0.006	0.003		270	-0.016	0.04	0.131		270	-0.016	0.24	0.262
272	0.034	0.098	0.139		272	0.034	0	0.004		272	0.034	0.102	0.127		272	0.034	0.238	0.277
274	-0.011	0.126	0.161		274	0	0.002	0		274	-0.011	0.098	0.165		274	-0.011	0.265	0.291
276	0.002	0.09	0.171		276	0.002	0	0.02		276	0.002	0.079	0.17		276	0.002	0.294	0.286
278	-0.01	0.123	0.157		278	0	0.001	0.005		278	-0.01	0.074	0.119		278	-0.01	0.317	0.383
280	0.02	0.117	0.18		280	0.02	0	0.007		280	0.02	0.099	0.162		280	0.02	0.342	0.381
282	0.002	0.132	0.19		282	0.002	0.03	0.06		282	0.002	0.094	0.162		282	0.002	0.351	0.328
284	0.023	0.158	0.276		284	0.023	0.072	0.11		284	0.023	0.169	0.217		284	0.023	0.296	0.301
286	0.012	0.309	0.433		286	0.012	0.091	0.137		286	0.012	0.259	0.384		286	0.012	0.276	0.285
288	0.028	0.552	0.638		288	0.028	0.119	0.16		288	0.028	0.434	0.567		288	0.028	0.223	0.205
290	0.045	0.824	0.963		290	0.045	0.123	0.203		290	0.045	0.624	0.804		290	0.045	0.222	0.18
292	0.047	1.037	1.262		292	0.047	0.108	0.199		292	0.047	0.762	0.989		292	0.047	0.217	0.183
294	0.037	1.297	1.578		294	0.037	0.095	0.162		294	0.037	0.814	1.079		294	0.037	0.231	0.175
296	0.041	1.473	1.833		296	0.041	0.083	0.145		296	0.041	0.824	1.116		296	0.041	0.251	0.195
298	0.044	1.638	2.031		298	0.044	0.07	0.118		298	0.044	0.795	1.094		298	0.044	0.279	0.22
300	0.04	1.777	2.229		300	0.04	0.058	0.1		300	0.04	0.747	1.03		300	0.04	0.295	0.243
302	0.04	1.869	2.423		302	0.04	0.049	0.086		302	0.04	0.677	0.94		302	0.04	0.321	0.272
304	0.038	1.859	2.486		304	0.038	0.042	0.074		304	0.038	0.602	0.843		304	0.038	0.344	0.304
306	0.035	1.752	2.608		306	0.035	0.036	0.065		306	0.035	0.513	0.733		306	0.035	0.368	0.339
308	0.035	1.571	2.676		308	0.035	0.032	0.059		308	0.035	0.435	0.636		308	0.035	0.391	0.375
310	0.035	1.374	2.688		310	0.035	0.028	0.053		310	0.035	0.365	0.551		310	0.035	0.411	0.41
312	0.035	1.177	2.537		312	0.035	0.025	0.049		312	0.035	0.297	0.468		312	0.035	0.43	0.45
314	0.035	1.02	2.197		314	0.035	0.024	0.046		314	0.035	0.24	0.402		314	0.035	0.448	0.491
316	0.034	0.881	1.79		316	0.034	0.021	0.043		316	0.034	0.193	0.348		316	0.034	0.468	0.536
318	0.034	0.779	1.489		318	0.034	0.021	0.042		318	0.034	0.157	0.31		318	0.034	0.486	0.583
320	0.034	0.69	1.248		320	0.034	0.02	0.042		320	0.034	0.13	0.283		320	0.034	0.503	0.63
322	0.033	0.606	1.047		322	0.033	0.019	0.041		322	0.033	0.108	0.266		322	0.033	0.521	0.684
324	0.032	0.539	0.898		324	0.032	0.019	0.04		324	0.032	0.093	0.255		324	0.032	0.536	0.734
326	0.032	0.477	0.773		326	0.032	0.02	0.04		326	0.032	0.082	0.252		326	0.032	0.552	0.789
328	0.031	0.424	0.669		328	0.031	0.019	0.041		328	0.031	0.074	0.252		328	0.031	0.57	0.849
330	0.031	0.377	0.585		330	0.031	0.02	0.041		330	0.031	0.069	0.257		330	0.031	0.586	0.906
332	0.03	0.336	0.513		332	0.03	0.02	0.043		332	0.03	0.065	0.263		332	0.03	0.604	0.964
334	0.029	0.296	0.447		334	0.029	0.021	0.043		334	0.029	0.064	0.271		334	0.029	0.623	1.019
336	0.027	0.253	0.383		336	0.027	0.021	0.044		336	0.027	0.063	0.279		336	0.027	0.64	1.071
338	0.025	0.206	0.315		338	0.025	0.023	0.046		338	0.025	0.063	0.289		338	0.025	0.661	1.127
340	0.024	0.161	0.253		340	0.024	0.024	0.047		340	0.024	0.064	0.299		340	0.024	0.683	1.177
342	0.021	0.122	0.202		342	0.021	0.025	0.049		342	0.021	0.065	0.309		342	0.021	0.707	1.23
344	0.02	0.086	0.153		344	0.02	0.027	0.05		344	0.02	0.067	0.319		344	0.02	0.74	1.297
346	0.018	0.061	0.121		346	0.018	0.028	0.052		346	0.018	0.068	0.324		346	0.018	0.779	1.364
348	0.017	0.045	0.101		348	0.017	0.03	0.054		348	0.017	0.067	0.324		348	0.017	0.819	1.43
350	0.017	0.035	0.088		350	0.017	0.031	0.055		350	0.017	0.065	0.319		350	0.017	0.864	1.498
352	0.016	0.029	0.08		352	0.016	0.032	0.057		352	0.016	0.062	0.313		352	0.016	0.908	1.568
354	0.016	0.025	0.076		354	0.016	0.033	0.058		354	0.016	0.061	0.306		354	0.016	0.954	1.632
356	0.015	0.024	0.075		356	0.015	0.034	0.059		356	0.015	0.059	0.299		356	0.015	1.002	1.702
358	0.014	0.022	0.075		358	0.014	0.035	0.06		358	0.014	0.058	0.291		358	0.014	1.055	1.776
360	0.014	0.022	0.075		360	0.014	0.036	0.061		360	0.014	0.058	0.283		360	0.014	1.115	1.86
362	0.014	0.022	0.077		362	0.014	0.037	0.062		362	0.014	0.058	0.272		362	0.014	1.195	1.998
364	0.013	0.023	0.08		364	0.013	0.037	0.062		364	0.013	0.058	0.259		364	0.013	1.3	2.155
366	0.013	0.024	0.083		366	0.013	0.038	0.063		366	0.013	0.058	0.242		366	0.013	1.414	2.337
368	0.013	0.025	0.087		368	0.013	0.039	0.064		368	0.013	0.058	0.225		368	0.013	1.528	2.517
370	0.012	0.026	0.091		370	0.012	0.04	0.064		370	0.012	0.058	0.205		370	0.012	1.638	2.689
372	0.011	0.027	0.093		372	0.011	0.041	0.065		372	0.011	0.058	0.186		372	0.011	1.714	2.806
374	0.011	0.027	0.095		374	0.011	0.041	0.065		374	0.011	0.058	0.17		374	0.011	1.763	2.89
376	0.011	0.027	0.096		376	0.011	0.041	0.065		376	0.011	0.058	0.156		376	0.011	1.767	2.651
378	0.01	0.028	0.098		378	0.01	0.042	0.065		378	0.01	0.059	0.146		378	0.01	1.81	2.701
380	0.01	0.029	0.101		380	0.01	0.042	0.066		380	0.01	0.06	0.14		380	0.01	1.872	2.743
382	0.01	0.03	0.104		382	0.01	0.042	0.066		382	0.01	0.06	0.136		382	0.01	1.962	2.786
384	0.01	0.032	0.109		384	0.01	0.042	0.066		384	0.01	0.061	0.135		384	0.01	2.07	2.828
386	0.009	0.033	0.115		386	0.009	0.043	0.066		386	0.009	0.062	0.135		386	0.009	2.204	2.847
388	0.009	0.035	0.12		388	0.009	0.043	0.066		388	0.009	0.063	0.135		388	0.009	2.329	2.854
390	0.009	0.037	0.125		390	0.009	0.043	0.066		390	0.009	0.064	0.136		390	0.009	2.46	2.957
392	0.009	0.038	0.128		392	0.009	0.043	0.065		392	0.009	0.064	0.137		392	0.009	2.553	3.077
394	0.008	0.039	0.13		394	0.008	0.042	0.065		394	0.008	0.065	0.138		394	0.008	2.576	3.092
396	0.008	0.038	0.129		396	0.008	0.042	0.064		396	0.008	0.066	0.139		396	0.008	2.54	3.111
398	0.008	0.037	0.127		398	0.008	0.042	0.063		398	0.008	0.066	0.14		398	0.008	2.462	3.096
400	0.007	0.037	0.123		400	0.007	0.041	0.063		400	0.007	0.066	0.14		400	0.007	2.35	3.039
402	0.008	0.035	0.118		402	0.008	0.041	0.062		402	0.008	0.067	0.14		402	0.008	2.19	3.009
404	0.007	0.033	0.114		404	0.007	0.04	0.061		404	0.007	0.066	0.14		404	0.007	2.015	2.893
406	0.007	0.032	0.107		406	0.007	0.039	0.06		406	0.007	0.067	0.14		406	0.007	1.805	2.701
408	0.007	0.03	0.101		408	0.007	0.039	0.059		408	0.007	0.066	0.139		408	0.007	1.571	2.419
410	0.007	0.028	0.095		410	0.007	0.038	0.057		410	0.007	0.066	0.138		410	0.007	1.352	2.083
412	0.007	0.026	0.09		412	0.007	0.037	0.056		412	0.007	0.065	0.136		412	0.007	1.147	1.749
414	0.006	0.025	0.085		414	0.006	0.035	0.054		414	0.006	0.064	0.135		414	0.006	0.976	1.462
416	0.006	0.024	0.083		416	0.006	0.034	0.053		416	0.006	0.063	0.133		416	0.006	0.848	1.238
418	0.006	0.024	0.08		418	0.006	0.033	0.051		418	0.006	0.063	0.132		418	0.006	0.741	1.051
420	0.006	0.024	0.079		420	0.006	0.032	0.049		420	0.006	0.062	0.131		420	0.006	0.652	0.903
422	0.006	0.024	0.078		422	0.006	0.031	0.048		422	0.006	0.061	0.131		422	0.006	0.577	0.785
424	0.006	0.024	0.078		424	0.006	0.03	0.046		424	0.006	0.061	0.129		424	0.006	0.504	0.676
426	0.005	0.024	0.078		426	0.005	0.028	0.044		426	0.005	0.06	0.128		426	0.005	0.445	0.588
428	0.005	0.025	0.077		428	0.005	0.027	0.042		428	0.005	0.06	0.128		428	0.005	0.393	0.506
430	0.005	0.025	0.078		430	0.005	0.026	0.04		430	0.005	0.06	0.127		430	0.005	0.355	0.444
432	0.005	0.025	0.078		432	0.005	0.024	0.039		432	0.005	0.06	0.126		432	0.005	0.32	0.386
434	0.005	0.026	0.079		434	0.005	0.023	0.037		434	0.005	0.059	0.124		434	0.005	0.29	0.339
436	0.005	0.026	0.079		436	0.005	0.022	0.035		436	0.005	0.058	0.122		436	0.005	0.256	0.29
438	0.005	0.027	0.08		438	0.005	0.02	0.033		438	0.005	0.057	0.119		438	0.005	0.22	0.244
440	0.004	0.027	0.08		440	0.004	0.019	0.031		440	0.004	0.057	0.116		440	0.004	0.183	0.199
442	0.004	0.028	0.081		442	0.004	0.018	0.029		442	0.004	0.056	0.113		442	0.004	0.146	0.157
444	0.004	0.028	0.081		444	0.004	0.016	0.027		444	0.004	0.055	0.111		444	0.004	0.116	0.124
446	0.004	0.029	0.082		446	0.004	0.015	0.025		446	0.004	0.055	0.109		446	0.004	0.095	0.1
448	0.004	0.029	0.083		448	0.004	0.014	0.024		448	0.004	0.055	0.107		448	0.004	0.079	0.084
450	0.004	0.03	0.083		450	0.004	0.013	0.022		450	0.004	0.055	0.105		450	0.004	0.069	0.072
452	0.004	0.031	0.084		452	0.004	0.011	0.02		452	0.004	0.055	0.102		452	0.004	0.061	0.063
454	0.004	0.031	0.085		454	0.004	0.011	0.019		454	0.004	0.054	0.1		454	0.004	0.056	0.058
456	0.003	0.032	0.085		456	0.003	0.009	0.017		456	0.003	0.054	0.098		456	0.003	0.052	0.054
458	0.003	0.033	0.086		458	0.003	0.008	0.016		458	0.003	0.054	0.096		458	0.003	0.049	0.051
460	0.003	0.033	0.087		460	0.003	0.007	0.014		460	0.003	0.054	0.094		460	0.003	0.047	0.049
462	0.003	0.034	0.087		462	0.003	0.007	0.013		462	0.003	0.053	0.091		462	0.003	0.045	0.047
464	0.003	0.034	0.088		464	0.003	0.006	0.012		464	0.003	0.052	0.087		464	0.003	0.044	0.046
466	0.003	0.035	0.088		466	0.003	0.005	0.01		466	0.003	0.05	0.083		466	0.003	0.043	0.044
468	0.003	0.036	0.089		468	0.003	0.004	0.009		468	0.003	0.048	0.078		468	0.003	0.042	0.043
470	0.003	0.036	0.089		470	0.003	0.003	0.009		470	0.003	0.047	0.074		470	0.003	0.041	0.042
472	0.003	0.037	0.089		472	0.003	0.003	0.007		472	0.003	0.045	0.07		472	0.003	0.04	0.042
474	0.003	0.037	0.09		474	0.003	0.002	0.007		474	0.003	0.044	0.066		474	0.003	0.039	0.04
476	0.003	0.038	0.09		476	0.003	0.002	0.006		476	0.003	0.043	0.062		476	0.003	0.038	0.039
478	0.002	0.038	0.09		478	0.002	0.001	0.005		478	0.002	0.042	0.059		478	0.002	0.037	0.038
480	0.003	0.039	0.091		480	0.003	0.001	0.004		480	0.003	0.041	0.057		480	0.003	0.036	0.037
482	0.003	0.039	0.09		482	0.003	0	0.004		482	0.003	0.04	0.055		482	0.003	0.035	0.036
484	0.002	0.04	0.091		484	0.002	0	0.003		484	0.002	0.04	0.053		484	0.002	0.034	0.035
486	0.002	0.04	0.091		486	0.002	0	0.003		486	0.002	0.039	0.051		486	0.002	0.033	0.034
488	0.002	0.04	0.09		488	0.002	-0.001	0.002		488	0.002	0.038	0.05		488	0.002	0.032	0.033
490	0.002	0.041	0.09		490	0.002	-0.001	0.002		490	0.002	0.037	0.048		490	0.002	0.031	0.032
492	0.002	0.041	0.09		492	0.002	-0.001	0.002		492	0.002	0.037	0.047		492	0.002	0.029	0.03
494	0.002	0.041	0.09		494	0.002	-0.001	0.001		494	0.002	0.036	0.046		494	0.002	0.028	0.029
496	0.002	0.042	0.09		496	0.002	-0.001	0.001		496	0.002	0.036	0.046		496	0.002	0.027	0.028
498	0.002	0.042	0.089		498	0.002	-0.002	0		498	0.002	0.035	0.045		498	0.002	0.025	0.026
500	0.002	0.042	0.089		500	0.002	-0.002	0		500	0.002	0.035	0.044		500	0.002	0.024	0.025
502	0.002	0.042	0.088		502	0.002	-0.002	0		502	0.002	0.034	0.044		502	0.002	0.023	0.023
504	0.002	0.042	0.088		504	0.002	-0.002	0		504	0.002	0.033	0.043		504	0.002	0.021	0.022
506	0.002	0.043	0.087		506	0.002	-0.002	0		506	0.002	0.033	0.043		506	0.002	0.02	0.021
508	0.002	0.043	0.087		508	0.002	-0.002	0		508	0.002	0.032	0.042		508	0.002	0.019	0.019
510	0.001	0.043	0.086		510	0.001	-0.002	0		510	0.001	0.032	0.042		510	0.001	0.018	0.018
512	0.001	0.043	0.086		512	0.001	-0.002	-0.001		512	0.001	0.031	0.041		512	0.001	0.017	0.017
514	0.001	0.043	0.085		514	0.001	-0.002	-0.001		514	0.001	0.031	0.041		514	0.001	0.015	0.015
516	0.001	0.043	0.084		516	0.001	-0.002	-0.001		516	0.001	0.03	0.04		516	0.001	0.014	0.014
518	0.001	0.043	0.084		518	0.001	-0.002	-0.001		518	0.001	0.03	0.04		518	0.001	0.013	0.013
520	0.001	0.042	0.083		520	0.001	-0.002	-0.001		520	0.001	0.029	0.04		520	0.001	0.012	0.012
522	0.001	0.042	0.082		522	0.001	-0.002	-0.001		522	0.001	0.028	0.039		522	0.001	0.011	0.011
524	0.001	0.042	0.081		524	0.001	-0.002	-0.001		524	0.001	0.028	0.038		524	0.001	0.01	0.01
526	0.001	0.042	0.08		526	0.001	-0.002	-0.001		526	0.001	0.027	0.038		526	0.001	0.01	0.009
528	0.001	0.042	0.08		528	0.001	-0.002	-0.001		528	0.001	0.027	0.037		528	0.001	0.009	0.008
530	0.001	0.042	0.079		530	0.001	-0.002	-0.001		530	0.001	0.026	0.037		530	0.001	0.008	0.008
532	0.001	0.041	0.078		532	0.001	-0.002	-0.001		532	0.001	0.026	0.036		532	0.001	0.008	0.007
534	0.001	0.041	0.077		534	0.001	-0.003	-0.001		534	0.001	0.025	0.036		534	0.001	0.007	0.007
536	0.001	0.041	0.076		536	0.001	-0.002	-0.001		536	0.001	0.024	0.035		536	0.001	0.007	0.006
538	0.001	0.04	0.075		538	0.001	-0.002	-0.001		538	0.001	0.023	0.034		538	0.001	0.006	0.006
540	0	0.04	0.074		540	0	-0.003	-0.001		540	0	0.023	0.033		540	0	0.006	0.005
542	0	0.039	0.073		542	0	-0.002	-0.001		542	0	0.022	0.032		542	0	0.006	0.005
544	0	0.039	0.072		544	0	-0.002	-0.001		544	0	0.021	0.032		544	0	0.005	0.005
546	0	0.038	0.07		546	0	-0.002	-0.001		546	0	0.021	0.031		546	0	0.005	0.004
548	0	0.038	0.069		548	0	-0.002	-0.001		548	0	0.02	0.03		548	0	0.005	0.004
550	0	0.037	0.068		550	0	-0.002	-0.001		550	0	0.02	0.03		550	0	0.005	0.004
552	0	0.036	0.067		552	0	-0.002	-0.001		552	0	0.019	0.029		552	0	0.005	0.004
554	0	0.036	0.066		554	0	-0.003	-0.001		554	0	0.019	0.029		554	0	0.005	0.004
556	0	0.035	0.064		556	0	-0.003	-0.001		556	0	0.018	0.028		556	0	0.005	0.004
558	0	0.035	0.063		558	0	-0.003	-0.001		558	0	0.018	0.028		558	0	0.005	0.004
560	0	0.034	0.062		560	0	-0.003	-0.001		560	0	0.018	0.028		560	0	0.005	0.004
562	0	0.033	0.06		562	0	-0.003	-0.001		562	0	0.017	0.027		562	0	0.005	0.004
564	0	0.032	0.059		564	0	-0.002	-0.001		564	0	0.017	0.027		564	0	0.005	0.005
566	0	0.032	0.057		566	0	-0.002	-0.001		566	0	0.017	0.026		566	0	0.005	0.005
568	0	0.031	0.056		568	0	-0.003	-0.001		568	0	0.016	0.026		568	0	0.006	0.005
570	0	0.03	0.055		570	0	-0.002	-0.001		570	0	0.016	0.025		570	0	0.006	0.005
572	0	0.029	0.053		572	0	-0.003	-0.001		572	0	0.015	0.025		572	0	0.006	0.005
574	0	0.028	0.052		574	0	-0.002	-0.001		574	0	0.015	0.024		574	0	0.006	0.006
576	0	0.028	0.05		576	0	-0.003	-0.001		576	0	0.014	0.023		576	0	0.006	0.006
578	0	0.027	0.049		578	0	-0.002	-0.001		578	0	0.014	0.022		578	0	0.007	0.006
580	0	0.026	0.048		580	0	-0.002	-0.001		580	0	0.013	0.021		580	0	0.007	0.007
582	0	0.025	0.046		582	0	-0.002	-0.001		582	0	0.012	0.02		582	0	0.008	0.007
584	0	0.024	0.045		584	0	-0.002	-0.001		584	0	0.012	0.019		584	0	0.008	0.007
586	0	0.024	0.043		586	0	-0.002	-0.001		586	0	0.011	0.017		586	0	0.009	0.008
588	-0.001	0.023	0.042		588	-0.001	-0.002	-0.001		588	-0.001	0.01	0.016		588	-0.001	0.009	0.008
590	-0.001	0.022	0.04		590	-0.001	-0.002	-0.001		590	-0.001	0.009	0.014		590	-0.001	0.01	0.009
592	-0.001	0.021	0.039		592	-0.001	-0.003	-0.001		592	-0.001	0.008	0.013		592	-0.001	0.01	0.009
594	-0.001	0.02	0.038		594	-0.001	-0.002	-0.001		594	-0.001	0.008	0.011		594	-0.001	0.011	0.01
596	-0.001	0.019	0.036		596	-0.001	-0.003	-0.001		596	-0.001	0.007	0.01		596	-0.001	0.012	0.011
598	-0.001	0.019	0.035		598	-0.001	-0.002	-0.001		598	-0.001	0.006	0.008		598	-0.001	0.013	0.011
600	-0.001	0.018	0.034		600	-0.001	-0.002	-0.001		600	-0.001	0.005	0.007		600	-0.001	0.013	0.012
602	-0.001	0.017	0.032		602	-0.001	-0.002	-0.001		602	-0.001	0.005	0.006		602	-0.001	0.014	0.012
604	-0.001	0.016	0.031		604	-0.001	-0.003	-0.001		604	-0.001	0.004	0.005		604	-0.001	0.014	0.013
606	-0.001	0.016	0.03		606	-0.001	-0.003	-0.001		606	-0.001	0.004	0.004		606	-0.001	0.015	0.014
608	-0.001	0.015	0.029		608	-0.001	-0.003	-0.001		608	-0.001	0.003	0.004		608	-0.001	0.016	0.015
610	-0.001	0.014	0.027		610	-0.001	-0.003	-0.001		610	-0.001	0.003	0.003		610	-0.001	0.017	0.015
612	-0.001	0.013	0.026		612	-0.001	-0.003	-0.001		612	-0.001	0.003	0.002		612	-0.001	0.018	0.016
614	-0.001	0.013	0.025		614	-0.001	-0.003	-0.001		614	-0.001	0.002	0.002		614	-0.001	0.018	0.016
616	-0.001	0.012	0.024		616	-0.001	-0.003	-0.001		616	-0.001	0.002	0.001		616	-0.001	0.018	0.017
618	-0.001	0.012	0.023		618	-0.001	-0.002	-0.001		618	-0.001	0.002	0.001		618	-0.001	0.019	0.017
620	-0.001	0.011	0.022		620	-0.001	-0.003	-0.001		620	-0.001	0.001	0		620	-0.001	0.02	0.018
622	-0.001	0.01	0.021		622	-0.001	-0.002	-0.001		622	-0.001	0.001	0		622	-0.001	0.021	0.019
624	-0.001	0.01	0.02		624	-0.001	-0.002	-0.001		624	-0.001	0.001	0		624	-0.001	0.022	0.02
626	-0.001	0.009	0.019		626	-0.001	-0.003	-0.001		626	-0.001	0.001	-0.001		626	-0.001	0.023	0.02
628	-0.001	0.009	0.018		628	-0.001	-0.002	-0.001		628	-0.001	0.001	-0.001		628	-0.001	0.023	0.021
630	-0.001	0.008	0.017		630	-0.001	-0.002	-0.001		630	-0.001	0.001	-0.001		630	-0.001	0.024	0.022
632	-0.001	0.008	0.016		632	-0.001	-0.003	-0.001		632	-0.001	0.001	-0.001		632	-0.001	0.025	0.023
634	-0.001	0.007	0.015		634	-0.001	-0.003	-0.001		634	-0.001	0.001	-0.001		634	-0.001	0.027	0.024
636	-0.001	0.007	0.015		636	-0.001	-0.003	-0.001		636	-0.001	0.001	-0.001		636	-0.001	0.028	0.025
638	-0.001	0.006	0.014		638	-0.001	-0.003	-0.001		638	-0.001	0	-0.001		638	-0.001	0.03	0.027
640	-0.001	0.006	0.013		640	-0.001	-0.003	-0.001		640	-0.001	0	-0.001		640	-0.001	0.032	0.029
642	-0.001	0.005	0.012		642	-0.001	-0.003	-0.001		642	-0.001	0	-0.001		642	-0.001	0.034	0.03
644	-0.001	0.005	0.012		644	-0.001	-0.003	-0.001		644	-0.001	0	-0.001		644	-0.001	0.036	0.032
646	-0.001	0.005	0.011		646	-0.001	-0.003	-0.001		646	-0.001	0	-0.001		646	-0.001	0.038	0.034
648	-0.001	0.005	0.011		648	-0.001	-0.002	-0.001		648	-0.001	0	-0.002		648	-0.001	0.04	0.036
650	-0.001	0.004	0.01		650	-0.001	-0.003	-0.001		650	-0.001	0	-0.002		650	-0.001	0.042	0.038
652	-0.001	0.004	0.01		652	-0.001	-0.003	-0.001		652	-0.001	0	-0.002		652	-0.001	0.044	0.039
654	-0.001	0.004	0.009		654	-0.001	-0.003	-0.001		654	-0.001	0	-0.002		654	-0.001	0.047	0.042
656	-0.001	0.003	0.009		656	-0.001	-0.003	-0.001		656	-0.001	0	-0.002		656	-0.001	0.05	0.045
658	-0.001	0.003	0.009		658	-0.001	-0.003	-0.001		658	-0.001	0	-0.001		658	-0.001	0.055	0.048
660	-0.001	0.003	0.008		660	-0.001	-0.002	-0.001		660	-0.001	0	-0.002		660	-0.001	0.058	0.052
662	-0.001	0.003	0.008		662	-0.001	-0.002	-0.001		662	-0.001	0	-0.002		662	-0.001	0.06	0.054
664	-0.001	0.003	0.007		664	-0.001	-0.002	-0.001		664	-0.001	0	-0.002		664	-0.001	0.061	0.054
666	-0.001	0.003	0.007		666	-0.001	-0.003	-0.001		666	-0.001	0	-0.002		666	-0.001	0.06	0.054
668	-0.001	0.002	0.007		668	-0.001	-0.002	-0.001		668	-0.001	0	-0.002		668	-0.001	0.061	0.054
670	-0.001	0.002	0.007		670	-0.001	-0.003	-0.001		670	-0.001	0	-0.002		670	-0.001	0.062	0.055
672	-0.001	0.002	0.006		672	-0.001	-0.003	-0.001		672	-0.001	0	-0.002		672	-0.001	0.065	0.058
674	-0.001	0.002	0.006		674	-0.001	-0.003	-0.001		674	-0.001	0	-0.002		674	-0.001	0.068	0.061
676	-0.001	0.002	0.006		676	-0.001	-0.002	-0.001		676	-0.001	0	-0.002		676	-0.001	0.071	0.063
678	-0.001	0.002	0.005		678	-0.001	-0.003	-0.001		678	-0.001	0	-0.002		678	-0.001	0.071	0.063
680	-0.001	0.002	0.005		680	-0.001	-0.003	-0.001		680	-0.001	0	-0.002		680	-0.001	0.069	0.062
682	-0.001	0.001	0.005		682	-0.001	-0.003	-0.001		682	-0.001	0	-0.002		682	-0.001	0.067	0.06
684	-0.001	0.001	0.005		684	-0.001	-0.002	-0.001		684	-0.001	0	-0.002		684	-0.001	0.066	0.059
686	-0.002	0.002	0.005		686	-0.002	-0.003	-0.001		686	-0.002	0	-0.002		686	-0.002	0.066	0.058
688	-0.001	0.001	0.004		688	-0.001	-0.002	-0.001		688	-0.001	0	-0.001		688	-0.001	0.067	0.059
690	-0.001	0.001	0.004		690	-0.001	-0.003	-0.001		690	-0.001	0	-0.002		690	-0.001	0.068	0.061
692	-0.002	0.001	0.004		692	-0.002	-0.002	-0.001		692	-0.002	0	-0.002		692	-0.002	0.071	0.063
694	-0.002	0.001	0.004		694	-0.002	-0.002	-0.001		694	-0.002	0	-0.002		694	-0.002	0.072	0.064
696	-0.002	0.001	0.004		696	-0.002	-0.002	-0.001		696	-0.002	0	-0.002		696	-0.002	0.073	0.065
698	-0.002	0.001	0.004		698	-0.002	-0.002	-0.001		698	-0.002	0	-0.002		698	-0.002	0.074	0.066
700	-0.002	0.001	0.004		700	-0.002	-0.002	-0.001		700	-0.002	0	-0.002		700	-0.002	0.076	0.068
702	-0.002	0.001	0.003		702	-0.002	-0.002	-0.001		702	-0.002	0	-0.002		702	-0.002	0.079	0.07
704	-0.002	0.001	0.003		704	-0.002	-0.002	-0.001		704	-0.002	0	-0.002		704	-0.002	0.082	0.073
706	-0.002	0.001	0.003		706	-0.002	-0.003	-0.001		706	-0.002	0	-0.002		706	-0.002	0.086	0.076
708	-0.002	0.001	0.003		708	-0.002	-0.002	-0.001		708	-0.002	0	-0.002		708	-0.002	0.09	0.08
710	-0.002	0.001	0.003		710	-0.002	-0.002	-0.001		710	-0.002	0	-0.002		710	-0.002	0.095	0.084
712	-0.002	0.001	0.003		712	-0.002	-0.002	-0.001		712	-0.002	0	-0.002		712	-0.002	0.1	0.088
714	-0.002	0.001	0.003		714	-0.002	-0.002	-0.001		714	-0.002	0	-0.002		714	-0.002	0.107	0.094
716	-0.002	0.001	0.003		716	-0.002	-0.002	-0.001		716	-0.002	0	-0.002		716	-0.002	0.114	0.101
718	-0.002	0.001	0.003		718	-0.002	-0.002	-0.001		718	-0.002	0	-0.002		718	-0.002	0.123	0.109
720	-0.002	0.001	0.004		720	-0.002	-0.002	-0.001		720	-0.002	0	-0.002		720	-0.002	0.132	0.116
722	-0.002	0.001	0.004		722	-0.002	-0.002	-0.001		722	-0.002	0	-0.002		722	-0.002	0.138	0.122
724	-0.002	0.001	0.004		724	-0.002	-0.002	-0.001		724	-0.002	0	-0.002		724	-0.002	0.143	0.126
726	-0.002	0.001	0.003		726	-0.002	-0.002	-0.001		726	-0.002	0	-0.002		726	-0.002	0.147	0.13
728	-0.002	0.001	0.003		728	-0.002	-0.002	-0.001		728	-0.002	0	-0.002		728	-0.002	0.152	0.134
730	-0.002	0.001	0.004		730	-0.002	-0.002	-0.001		730	-0.002	0	-0.002		730	-0.002	0.159	0.14
732	-0.002	0.001	0.004		732	-0.002	-0.002	-0.001		732	-0.002	0	-0.002		732	-0.002	0.17	0.149
734	-0.002	0.001	0.004		734	-0.002	-0.002	-0.001		734	-0.002	0	-0.002		734	-0.002	0.181	0.159
736	-0.002	0.001	0.004		736	-0.002	-0.002	-0.001		736	-0.002	0	-0.002		736	-0.002	0.193	0.17
738	-0.002	0.002	0.004		738	-0.002	-0.002	-0.001		738	-0.002	0	-0.002		738	-0.002	0.202	0.177
740	-0.002	0.001	0.004		740	-0.002	-0.002	-0.001		740	-0.002	0	-0.002		740	-0.002	0.205	0.18
742	-0.002	0.001	0.004		742	-0.002	-0.002	-0.001		742	-0.002	0	-0.002		742	-0.002	0.202	0.178
744	-0.002	0.001	0.004		744	-0.002	-0.002	-0.001		744	-0.002	0	-0.002		744	-0.002	0.195	0.172
746	-0.002	0.001	0.003		746	-0.002	-0.002	-0.001		746	-0.002	0	-0.002		746	-0.002	0.186	0.164
748	-0.002	0.001	0.003		748	-0.002	-0.002	-0.001		748	-0.002	0	-0.002		748	-0.002	0.177	0.156
750	-0.002	0.001	0.003		750	-0.002	-0.002	-0.001		750	-0.002	0	-0.002		750	-0.002	0.172	0.152
752	-0.002	0.001	0.003		752	-0.002	-0.002	-0.001		752	-0.002	0	-0.002		752	-0.002	0.171	0.15
754	-0.002	0.001	0.003		754	-0.002	-0.002	-0.001		754	-0.002	0	-0.002		754	-0.002	0.172	0.151
756	-0.002	0.001	0.003		756	-0.002	-0.002	-0.001		756	-0.002	0	-0.002		756	-0.002	0.173	0.153
758	-0.002	0.001	0.003		758	-0.002	-0.002	-0.001		758	-0.002	0	-0.002		758	-0.002	0.173	0.152
760	-0.002	0.001	0.003		760	-0.002	-0.002	-0.001		760	-0.002	0	-0.002		760	-0.002	0.169	0.149
762	-0.002	0.001	0.003		762	-0.002	-0.002	-0.001		762	-0.002	0	-0.002		762	-0.002	0.161	0.142
764	-0.002	0.001	0.003		764	-0.002	-0.002	-0.001		764	-0.002	0	-0.002		764	-0.002	0.151	0.134
766	-0.002	0.001	0.003		766	-0.002	-0.002	-0.001		766	-0.002	0	-0.002		766	-0.002	0.141	0.124
768	-0.002	0.001	0.002		768	-0.002	-0.002	-0.001		768	-0.002	0	-0.002		768	-0.002	0.13	0.115
770	-0.002	0.001	0.002		770	-0.002	-0.002	-0.001		770	-0.002	0	-0.002		770	-0.002	0.122	0.108
772	-0.002	0.001	0.002		772	-0.002	-0.002	-0.002		772	-0.002	0	-0.002		772	-0.002	0.115	0.102
774	-0.002	0.001	0.002		774	-0.002	-0.002	-0.001		774	-0.002	0	-0.002		774	-0.002	0.111	0.098
776	-0.002	0.001	0.002		776	-0.002	-0.002	-0.001		776	-0.002	0	-0.002		776	-0.002	0.108	0.096
778	-0.002	0.001	0.002		778	-0.002	-0.002	-0.001		778	-0.002	0	-0.002		778	-0.002	0.107	0.095
780	-0.002	0.001	0.002		780	-0.002	-0.002	-0.001		780	-0.002	0	-0.002		780	-0.002	0.107	0.095
782	-0.002	0.001	0.002		782	-0.002	-0.002	-0.001		782	-0.002	0	-0.002		782	-0.002	0.108	0.095
784	-0.002	0.001	0.002		784	-0.002	-0.002	-0.001		784	-0.002	0	-0.002		784	-0.002	0.111	0.098
786	-0.002	0.001	0.002		786	-0.002	-0.003	-0.001		786	-0.002	0	-0.002		786	-0.002	0.115	0.101
788	-0.002	0.001	0.002		788	-0.002	-0.002	-0.001		788	-0.002	0	-0.002		788	-0.002	0.121	0.106
790	-0.002	0.001	0.002		790	-0.002	-0.002	-0.001		790	-0.002	0	-0.002		790	-0.002	0.127	0.112
792	-0.002	0.001	0.002		792	-0.002	-0.002	-0.001		792	-0.002	0	-0.002		792	-0.002	0.135	0.119
794	-0.002	0.001	0.002		794	-0.002	-0.002	-0.001		794	-0.002	0	-0.002		794	-0.002	0.143	0.126
796	-0.002	0.001	0.003		796	-0.002	-0.002	-0.001		796	-0.002	0	-0.002		796	-0.002	0.15	0.132
798	-0.002	0.001	0.003		798	-0.002	-0.002	-0.001		798	-0.002	0	-0.002		798	-0.002	0.157	0.138
800	-0.002	0.001	0.003		800	-0.002	-0.002	-0.001		800	-0.002	0	-0.002		800	-0.002	0.164	0.144
								-0.001
